# Supplementary material for: The Intragenesis and Synthetic Biology Approach towards Accelerating Genetic Gains on Strawberry: Development of New Tools to Improve Fruit Quality and Resistance to Pathogens
Source: Plants (Basel). 2021 Dec 25;11(1):57. doi: 10.3390/plants11010057 (PMC8747664; doi:10.3390/plants11010057)
Supplement: Supplementary file 1 [file plants-11-00057-s001.zip]

Archive with 1 entries (1 files):
- plants-1462547-supplementary.pdf
